# Supplementary material for: Actin dysregulation induces neuroendocrine plasticity and immune evasion: a vulnerability of small cell lung cancer
Source: Nat Commun. 2025 Dec 6;17:386. doi: 10.1038/s41467-025-67078-9 (PMC12795832; doi:10.1038/s41467-025-67078-9)
Supplement: Supplementary file 6 — Source Data [file 41467_2025_67078_MOESM6_ESM.xlsx]

## Sheet: Fig. 1
Fig. 1c				Fig. 1d				Fig. 1h
WT	KO			Cracd WT	Cracd KO			Not applicable to scRNA-seq
1.13066	1.29266			0.67	3.47
0.87694	2.31708			0.44	2.87
0.830526	1.87676			0.23	5.49			Fig. 1l
0.785448	2.25642			2.14	1.26			Not applicable to scRNA-seq
0.5513	3.03893			2.45	1.08
0.997124	3.04057			1.2	1.85
0.560607	0.84925			1.06	4.2
0.512656	3.88			0.9	4.41
1.61814	4.51667			0.18	3.22
1.38416				0.71	4.41
1.87945

## Sheet: Fig. 2
Fig 2e
Not applicable to scRNA-seq
Fig 2m
Uncropped blot for Fig. 2m
Fig 2n
Uncropped blot for Fig. 2n

## Sheet: Fig. 3
Fig. 3b
Not applicable to scRNA-seq
Fig. 3d
Not applicable to scRNA-seq
Fig. 3f
Not applicable to scRNA-seq
Fig. 3h
Not applicable to scRNA-seq

## Sheet: Fig. 4
Fig. 4c				Fig. 4h
	RPR2	CRPR2			CRPR2			CRPR2 GSK343 20 μM
H3K27ac	0.796469	0.395732		H2-Q1	0.418267	0.484425	0.597292	0.899112	0.910951	0.957162
	0.833768	0.540677		H2-Q2	0.317772	0.243477	0.28176	0.728187	0.647909	0.638775
	0.745018	0.525269		H2-Q4	0.108874	0.10395	0.131786	0.328298	0.329988	0.217121
				H2-T3	0.604212	0.604037	0.274605	1.35635	0.713622	1.69914
	RPR2	CRPR2
H3K27me2	0.696589	0.911268		Fig. 4i
	0.667322	0.806774			H2081 vehicle			H2081 GSK343 20 μM
	0.498568	0.789602		HLA-A	0.909541	1.03234	1.06501	1.93719	2.20768	2.06306
				HLA-B	1.01485	0.964138	1.02202	4.15683	4.67863	4.22175
H3K27me3	0.46871	0.864317		HLA-C	1.02781	1.1069	0.878987	3.19195	3.11668	2.77162
	0.531706	0.774062
	0.444288	0.91627
Fig. 4g				Fig. 4j
Uncropped blot for Fig. 4g				Uncropped blot for Fig. 4j
Fig. 4m				Fig. 4o				Fig. 4p
Veh	Taze	GSK		Veh	Taz	GSK		Veh	Taz	GSK
0.363	0.053	0.002		26.3	29.1	45.1		5.74	9.39	10.6
1.287	0.06	0.008		27.7	26.9	44.7		5.91	9.99	11.8
0.652	0.134	0.009		28	27	41.7		4.73	9.92	11.4
0.425	0.007	0.007			30.4	44.6			9.6	11.8
0.793	0.003	0.053			27.9				12.5
0.504	0.008	0.075			28.8
0.029	0	0.024
0	0	0.061
0	1.186	0.004
0.019	0.766	0
0	0.682	0.073
0.336	0.634	0.192
0.167	0.807	0.076
0	0.757	0.287
0.096	0.367	0.319
1.245	0.358	0
0.468	0.825	0.097
0.514	0.589	0.052
0.801	0.789	0.266
	0.098
	0.203
	0.0061
	0.027
	0

## Sheet: Fig. 5
Fig. 5e
Not applicable to scRNA-seq
Fig. 5g
Not applicable to scRNA-seq

## Sheet: Supplementary Fig. 1
Supplementary Fig1. a-c
Public dataset, not included in source data
Supplementary Fig1. d
	Frame Shift	In Frame Insersion	Missense Mutation	Nonsense Mutation
Patient	0.00402	0.00402	0.11245	0.00803
SCLC cell	0.03922		0.11765
Supplementary Fig. 1e
Normal	SCLC
10.3129	4.16993
10.4062	8.12412
10.0967	6.04439
10.1874	10.3674
9.16742	10.7117
9.48784	10.363
10.9099	9.55267
10.9278	9.24793
10.9506	10.3465
4.86157	5.45512
3.78802	0
4.93305	6.88939
6.31153	5.54556
4.62386	6.55823
5.89707	5.76956
5.08002	6.67061
8.82655	7.53998
8.35755	6.36135
8.90087	6.01603
9.26209	5.22463
7.8009	4.45603
7.03342	6.36194
8.90388	7.27475
7.13955	5.14802
5.49185	6.77055
8.33092	5.61686
7.90087	7.28961
7.49985	5.03991
5.39232	7.30041
6.87036	7.20276
7.02237	7.28172
6.30378	6.4044
8.07146	5.78844
8.13443	6.17085
6.53916	5.74828
5.83289	6.37023
7.10852	6.55717
7.13955	8.64345
8.47573	6.38406
6.32193	7.36306
9.25739	6.62983
7.3837	6.15795
6.49185	7.44681
7.65105	6.5315
8.64024	7.04512
7.85798	7.47443
6.49185	7.21538
8.26679	5.88719
8.0607	7.43148
5.16993	6.44202
7.99435	7.31632
6.44294	8.00509
5.58496	6.9795
8.52356	7.36739
7.84549	7.26301
6.6865	7.67114
8.10852	7.13507
6.67243	6.10355
6.16993	6.19606
7.2384	6.92774
6.83289	5.97913
6.26679	7.13747
7.11894	6.69822
7.34873	7.24354
8.05528	7.37684
	6.80147
	7.27007
	7.02223
	7.79152
	7.57318
	7.35253
	6.47974
	6.08143
	6.36948
	4.89771
	6.26432
	7.04526
	7.10314
	6.93673
	6.6425
	4.51601
	6.43506
	6.15154
	7.44065
	6.37682
	5.47982
	4.13681
	5.2494

## Sheet: Supplementary Fig. 2
Supplementary Fig. 2c
Day	sgCtrl			sgCracd #5-6			sgCracd #5-9
0	0.1	0.1	0.1	0.1	0.1	0.1	0.1	0.1	0.1
2	0.152	0.162	0.131	0.187	0.207	0.182	0.333	0.313	0.248
4	0.445	0.46	0.354	0.637	0.571	0.581	0.93	0.798	0.818
6	1.07	0.798	1.08	1.51	1.38	1.36	1.74	1.49	1.49
8	1.18	1.02	0.96	2.14	2.07	2.05	2.23	2.35	2.38
Supplementary Fig. 2e
sgControl	sgCracd
0.0118	0.0163
0.01	0.0325
0.0075	0.0114
0.0135714	0.0307692
0.0135714	0.0230769
0.0134286	0.0133333

## Sheet: Supplementary Fig. 3
Supplementary Fig. 3i
Not applicable to scRNA-seq

## Sheet: Supplementary Fig. 5
Supplementary Fig. 5d
Uncropped blot for Fig. S5d

## Sheet: Supplementary Fig. 6
Supplementary Fig. 6e			Supplementary Fig. 6g			Supplementary Fig. 6h
RPR2	CRPR2		RPR2	CRPR2		RPR2	CRPR2
22	1		160	108		30	23
15	2		77	101		24	18
13	3		74	89		19	13
10	1		120	93		11	12
10	2		90	153		9	10
Supplementary Fig. 6i			Supplementary Fig. 6k
RPR2	CRPR2			RPR2			CRPR2
37	8		Cd3e	7.18	0.5	7.15	0.27	0.19	0.24
29	11		Cd3d	6.08	0.6	6.53	0.2	0.18	0.18
28	8		Cd3g	7.18	0.41	9.49	0.19	0.18	0.15
			Cd8a	1.8	0.32	4.51	0.16	0.16	0.14
			Cd8b1	2.17	0.32	2.64	0.15	0.09	0.1
			Cd4	5.6	0.53	3.27	0.21	0.21	0.25

[truncated: 3 more sheets: Supplementary Fig. 7, Supplementary Fig. 8, Supplementary Fig. 11]
